# Supplementary material for: Subtle Signals of Status on Social Network Sites: Evidence From China
Source: Front Psychol. 2021 Sep 17;12:741602. doi: 10.3389/fpsyg.2021.741602 (PMC8484652; doi:10.3389/fpsyg.2021.741602)
Supplement: Supplementary file 1 [file Table_1.xlsx]

## Sheet: 武术连中国排名前一百
全国排名	学校名称	周更新频率
1	清华大学	8
2	北京大学	9
3	浙江大学	8
4	上海交通大学	8
5	武汉大学	7
6	南京大学	8
7	华中科技大学	7
8	复旦大学	10
9	四川大学	6
10	吉林大学	6
11	中山大学	12
12	山东大学	6
13	哈尔滨工业大学	6
14	中国科学技术大学	8
15	西安交通大学	4
16	中南大学	7
17	东南大学	7
18	中国人民大学	6
19	同济大学	8
20	天津大学	7
21	北京师范大学	7
22	苏州大学	7
23	南开大学	6
24	华南理工大学	6
25	北京航空航天大学	5
26	厦门大学	5
27	湖南大学	7
28	重庆大学	9
29	大连理工大学	7
30	西北工业大学	5
31	华东师范大学	9
32	北京理工大学	3
33	兰州大学	7
34	中国农业大学	9
35	郑州大学	6
36	电子科技大学	5
37	华东理工大学	9
38	西北农林科技大学	5
39	西南大学	7
40	江苏大学	6
41	南京航空航天大学	9
42	武汉理工大学	6
43	南京农业大学	8
44	上海大学	7
45	南京理工大学	1
46	江南大学	7
47	东北大学	6
48	北京化工大学	7
49	华中师范大学	8
50	北京科技大学	5
51	华中农业大学	6
52	西安电子科技大学	7
53	哈尔滨工程大学	5
54	西南交通大学	6
55	河海大学	7
56	南京师范大学	2
57	南京医科大学	4
58	暨南大学	4
59	华北电力大学	8
60	中国矿业大学	6
61	南昌大学	6
62	福州大学	4
63	北京交通大学	5
64	陕西师范大学	5
65	扬州大学	7
66	南京工业大学	6
67	华南师范大学	5
68	首都医科大学	3
69	浙江工业大学	4
70	东北师范大学	2
71	合肥工业大学	6
72	中国海洋大学	6
73	西北大学	5
74	北京工业大学	8
75	河南大学	6
76	中国石油大学（华东）	6
77	中国地质大学（武汉）	7
78	南京信息工程大学	8
79	上海理工大学	8
80	宁波大学	5
81	华南农业大学	5
82	东华大学	8
83	南方医科大学	4
84	北京邮电大学	5
85	深圳大学	10
86	北京林业大学	7
87	青岛大学	7
88	南京邮电大学	7
89	浙江师范大学	6
90	中国医科大学	6
