# Supplementary material for: Subtle Signals of Status on Social Network Sites: Evidence From China
Source: Front Psychol. 2021 Sep 17;12:741602. doi: 10.3389/fpsyg.2021.741602 (PMC8484652; doi:10.3389/fpsyg.2021.741602)
Supplement: Supplementary file 2 [file Table_2.xlsx]

## Sheet: sheet1
开始时间	结束时间	这个问卷是关于社交媒体使用的行为观察，答案没有对错之分。期待您的参与！现在我们就马上开始吧！	李红是一名35岁左右的女性。接下来您将看到的是李红在过去7天内发的朋友圈，请仔细观察！	<p><img src="https://credamo-imgfile.oss-cn-beijing.aliyuncs.com/survey/27181/1608381161431/c1.jpg"></p>	根据图片显示的李红在过去7天内发的朋友圈，您觉得她发朋友圈的数量如何？	李红是一名35岁左右的女性。接下来您将看到的是李红在过去7天内发的朋友圈，请仔细观察！	<p><img src="https://credamo-imgfile.oss-cn-beijing.aliyuncs.com/survey/27181/1608379083103/c2.jpg"></p>	根据图片显示的李红在过去7天内发的朋友圈，您觉得她发朋友圈的数量如何？	李红是一名35岁左右的女性。接下来您将看到的是李红在过去7天内发的朋友圈，请仔细观察！	<p><img src="https://credamo-imgfile.oss-cn-beijing.aliyuncs.com/survey/27181/1608379177393/c4.jpg"></p>	根据图片显示的李红在过去7天内发的朋友圈，您觉得她发朋友圈的数量如何？	您多大程度同意以下说法？（1=强烈不同意；5=强烈同意）-李红工作时间长	您多大程度同意以下说法？（1=强烈不同意；5=强烈同意）-李红很忙碌	请选择你的性别	您所在的课程班级为？	问卷到此结束，感谢您的参与！
开始时间	结束时间	Q	Q	Q	Q	Q	Q	Q	Q	Q	Q	Q_1	Q_2	Q	Q	Q
2020-12-22 21:08:08	2020-12-22 21:08:53	1				1	1	2				3	3	女	3	1
2020-12-22 20:19:24	2020-12-22 20:21:24	1	1	1	4							3	2	女	3	1
2020-12-22 20:19:27	2020-12-22 20:20:06	1							1	1	5	1	1	男	3	1
2020-12-22 19:58:16	2020-12-22 19:59:40	1							1	1	5	2	2	女	3	1
2020-12-22 19:57:47	2020-12-22 19:58:45	1										3	4	女	3	1
2020-12-22 19:57:49	2020-12-22 19:58:37	1	1	1	3							3	3	女	3	1
2020-12-22 19:57:00	2020-12-22 19:58:13	1				1	1	4				3	2	女	3	1
2020-12-22 19:56:46	2020-12-22 19:58:11	1							1	1	3	3	2	男	3	1
2020-12-22 19:56:45	2020-12-22 19:58:09	1				1	1	4				2	1	女	3	1
2020-12-22 19:57:36	2020-12-22 19:58:02	1				1	1	2				2	2	女	3	1
2020-12-22 19:56:56	2020-12-22 19:58:02	1	1	1	1							2	2	女	3	1
2020-12-22 19:56:50	2020-12-22 19:57:53	1				1	1	5				1	1	男	3	1
2020-12-22 19:56:57	2020-12-22 19:57:52	1										4	3	女	3	1
2020-12-22 19:56:36	2020-12-22 19:57:51	1	1	1	5							3	2	女	3	1
2020-12-22 19:57:01	2020-12-22 19:57:49	1	1	1	1							2	2	女	3	1
2020-12-22 19:56:56	2020-12-22 19:57:47	1							1	1	4	3	2	男	3	1
2020-12-22 19:56:44	2020-12-22 19:57:44	1				1	1	4				3	3	女	3	1
2020-12-22 19:56:43	2020-12-22 19:57:43	1	1	1	2							4	4	男	3	1
2020-12-22 19:57:18	2020-12-22 19:57:42	1										2	2	女	3	1
2020-12-22 19:56:41	2020-12-22 19:57:36	1	1	1	3							2	3	女	3	1
2020-12-22 19:56:39	2020-12-22 19:57:35	1										3	3	男	3	1
2020-12-22 19:56:46	2020-12-22 19:57:38	1				1	1	3				3	3	女	3	1
2020-12-22 19:57:05	2020-12-22 19:57:35	1							1	1	5	3	2	女	2	1
2020-12-22 19:56:35	2020-12-22 19:57:31	1				1	1	3				3	3	女	3	1
2020-12-22 19:56:44	2020-12-22 19:57:30	1										2	4	女	3	1
2020-12-22 19:56:49	2020-12-22 19:57:31	1							1	1	5	2	2	女	3	1
2020-12-22 19:56:44	2020-12-22 19:57:31	1							1	1	5	4	3	女	3	1
2020-12-22 19:56:51	2020-12-22 19:57:29	1							1	1	5	3	1	女	3	1
2020-12-22 19:56:34	2020-12-22 19:57:30	1							1	1	4	2	2	男	3	1
2020-12-22 19:56:50	2020-12-22 19:57:30	1										3	3	女	3	1
2020-12-22 19:56:36	2020-12-22 19:57:23	1				1	1	3				3	4	女	3	1
2020-12-22 19:56:44	2020-12-22 19:57:24	1	1	1	1							2	2	女	3	1
2020-12-22 19:56:47	2020-12-22 19:57:24	1	1	1	5							2	2	女	3	1
2020-12-22 19:56:43	2020-12-22 19:57:24	1										3	2	男	3	1
2020-12-22 19:56:55	2020-12-22 19:57:22	1				1	1	2				3	3	女	3	1
2020-12-22 19:56:34	2020-12-22 19:57:21	1										2	3	女	3	1
2020-12-22 19:56:39	2020-12-22 19:57:19	1							1	1	4	2	2	男	3	1
2020-12-22 19:56:41	2020-12-22 19:57:17	1				1	1	3				3	3	男	3	1
2020-12-22 19:56:37	2020-12-22 19:57:16	1							1	1	5	2	2	女	3	1
2020-12-22 19:56:36	2020-12-22 19:57:13	1										3	3	男	3	1
2020-12-22 19:56:37	2020-12-22 19:57:03	1	1	1	2							3	3	女	3	1
2020-12-22 18:17:18	2020-12-22 18:17:46	1	1	1	3							3	3	女	2	1
2020-12-22 18:04:19	2020-12-22 18:05:25	1							1	1	5	1	1	女	2	1
2020-12-22 18:03:10	2020-12-22 18:03:40	1				1	1	3				3	3	女	2	1
2020-12-22 18:02:28	2020-12-22 18:03:07	1										1	1	女	2	1
2020-12-22 18:02:13	2020-12-22 18:03:02	1							1	1	4	2	2	女	2	1
2020-12-22 18:02:37	2020-12-22 18:03:02	1				1	1	3				2	3	女	2	1
2020-12-22 18:01:58	2020-12-22 18:02:53	1							1	1	3	3	3	女	2	1
2020-12-22 18:01:47	2020-12-22 18:02:52	1							1	1	4	3	2	男	2	1
2020-12-22 18:02:02	2020-12-22 18:02:51	1	1	1	1							4	4	女	2	1
2020-12-22 18:02:11	2020-12-22 18:02:40	1	1	1	2							3	2	女	2	1
2020-12-22 18:01:47	2020-12-22 18:02:42	1	1	1	2							3	3	女	2	1
2020-12-22 18:01:47	2020-12-22 18:02:35	1				1	1	2				3	4	女	2	1
2020-12-22 18:01:43	2020-12-22 18:02:36	1										3	3	女	2	1
2020-12-22 18:01:59	2020-12-22 18:02:32	1										4	4	女	2	1
2020-12-22 18:01:43	2020-12-22 18:02:29	1							1	1	5	3	2	女	2	1
2020-12-22 18:01:53	2020-12-22 18:02:25	1	1	1	3							4	3	女	2	1
2020-12-22 18:01:38	2020-12-22 18:02:22	1				1	1	3				4	3	女	2	1
2020-12-22 18:01:40	2020-12-22 18:02:21	1							1	1	5	3	3	女	2	1
2020-12-22 18:01:46	2020-12-22 18:02:16	1										3	3	女	2	1
2020-12-22 18:01:39	2020-12-22 18:02:16	1	1	1	3							4	3	男	2	1
2020-12-22 18:01:44	2020-12-22 18:02:07	1				1	1	5				3	3	女	2	1
2020-12-22 18:01:42	2020-12-22 18:02:07	1				1	1	3				2	4	女	2	1
2020-12-22 18:01:36	2020-12-22 18:02:01	1										2	3	女	2	1
2020-12-22 18:01:41	2020-12-22 18:02:02	1										2	2	男	2	1
2020-12-22 08:36:49	2020-12-22 08:38:07	1							1	1	4	2	3	男	1	1
2020-12-22 08:36:54	2020-12-22 08:38:05	1										1	1	女	1	1
2020-12-22 08:36:46	2020-12-22 08:38:07	1				1	1	3				2	2	女	1	1
2020-12-22 08:36:09	2020-12-22 08:37:46	1							1	1	3	2	3	女	1	1
2020-12-22 08:36:49	2020-12-22 08:37:46	1	1	1	1							4	4	女	1	1
2020-12-22 08:36:44	2020-12-22 08:37:38	1										2	2	女	1	1
2020-12-22 08:36:13	2020-12-22 08:37:30	1							1	1	5	2	3	女	1	1
2020-12-22 08:37:06	2020-12-22 08:37:30	1										1	1	女	1	1
2020-12-22 08:36:12	2020-12-22 08:37:28	1										3	3	女	1	1
2020-12-22 08:36:18	2020-12-22 08:37:24	1							1	1	3	2	2	男	1	1
2020-12-22 08:36:13	2020-12-22 08:37:24	1	1	1	3							3	3	女	1	1
2020-12-22 08:36:09	2020-12-22 08:37:17	1							1	1	4	2	2	女	1	1
2020-12-22 08:36:49	2020-12-22 08:37:20	1										3	3	女	1	1
2020-12-22 08:36:08	2020-12-22 08:37:18	1							1	1	5	2	2	女	2	1
2020-12-22 08:36:33	2020-12-22 08:37:14	1							1	1	5	2	2	女	1	1
2020-12-22 08:36:10	2020-12-22 08:37:13	1							1	1	5	1	1	男	1	1
2020-12-22 08:36:19	2020-12-22 08:37:10	1				1	1	4				3	3	女	1	1
2020-12-22 08:36:09	2020-12-22 08:37:12	1	1	1	2							3	2	女	1	1
2020-12-22 08:36:32	2020-12-22 08:37:14	1	1	1	2							3	3	女	1	1
2020-12-22 08:36:08	2020-12-22 08:37:08	1	1	1	2							2	2	男	1	1
2020-12-22 08:36:09	2020-12-22 08:37:08	1										2	2	女	1	1
2020-12-22 08:36:07	2020-12-22 08:37:03	1	1	1	2							3	4	男	1	1
2020-12-22 08:36:13	2020-12-22 08:37:03	1										3	4	女	1	1
2020-12-22 08:36:15	2020-12-22 08:37:03	1				1	1	4				3	2	女	1	1
2020-12-22 08:36:10	2020-12-22 08:37:01	1				1	1	3				1	1	女	1	1
2020-12-22 08:36:21	2020-12-22 08:36:59	1										3	3	女	1	1
2020-12-22 08:36:17	2020-12-22 08:36:57	1	1	1	2							2	2	女	1	1
2020-12-22 08:36:11	2020-12-22 08:36:55	1	1	1	3							3	3	女	1	1
2020-12-22 08:36:10	2020-12-22 08:36:56	1										2	4	女	1	1
2020-12-22 08:36:11	2020-12-22 08:36:57	1				1	1	2				3	3	男	2	1
2020-12-22 08:36:12	2020-12-22 08:36:54	1				1	1	3				3	3	男	1	1
2020-12-22 08:36:09	2020-12-22 08:36:51	1				1	1	2				2	3	女	1	1
2020-12-22 08:36:06	2020-12-22 08:36:47	1				1	1	1				3	3	男	1	1
