# Supplementary material for: Subtle Signals of Status on Social Network Sites: Evidence From China
Source: Front Psychol. 2021 Sep 17;12:741602. doi: 10.3389/fpsyg.2021.741602 (PMC8484652; doi:10.3389/fpsyg.2021.741602)
Supplement: Supplementary file 3 [file Table_3.xlsx]

## Sheet: sheet1
开始时间	结束时间	本问卷答案没有对错之分，请根据切实感受作答。期待您的参与！现在我们就马上开始吧！	李红是一名35岁左右的女性。接下来您将阅读关于李红的生活状态的描述，请仔细阅读！	李红整个星期都在不停的工作，每天中午用十分钟快速的吃饭.	您多大程度同意以下说法？（1=强烈不同意；5=强烈同意）-李红工作时间长	您多大程度同意以下说法？（1=强烈不同意；5=强烈同意）-李红很忙碌	李红是一名35岁左右的女性。接下来您将阅读关于李红的生活状态的描述，请仔细阅读！	李红这个星期没怎么工作，每天中午都享受漫长的午休。	您多大程度同意以下说法？（1=强烈不同意；5=强烈同意）-李红工作时间长	您多大程度同意以下说法？（1=强烈不同意；5=强烈同意）-李红很忙碌	社会地位 用来来表示社会威望和荣誉的高低程度，也泛指财产、权力和权威的拥有情况。	请您根据以上关于李红生活状态的描述，评估李红在金钱、地位和影响力方面的社会地位(1代表社会底层的人；5代表社会顶层的人)	根据以上关于李红生活状态的描述，您如何对李红的社会地位进行排名?（1代表社会地位低；5代表社会地位高)	下面这幅梯子图描绘的是人们在整个社会中所处的相对位置。靠近梯子顶端人拥有最多的钱，受过最好的教育，干着最受人尊敬的工作。而靠近梯子底端的人只有最少的钱，受到最差的教育，干着最不受尊敬的工作甚至没有工作。请思考：相对于其他人而言，李红位于社会阶层中的哪一位置。（1 代表社会底层 ;5代表社会顶层）		请选择你的性别	请选择你的年龄段	您目前所处的年级是
开始时间	结束时间	Q	Q	Q	Q_1	Q_2	Q	Q	Q_1	Q_2	Q	Q	Q	Q	Q	Q	Q	Q
2021-03-23 20:00:09	2021-03-23 20:01:45	1	1	1	3	3					1	3	3	1	3	1	2	3
2021-03-23 19:58:11	2021-03-23 20:00:39	1					1	1	3	3	1	4	3	1	4	2	2	3
2021-03-23 19:57:50	2021-03-23 20:00:36	1	1	1	3	5					1	3	3	1	4	1	2	3
2021-03-23 19:57:27	2021-03-23 20:00:14	1	1	1	3	5					1	2	2	1	3	2	2	3
2021-03-23 19:57:44	2021-03-23 20:00:00	1					1	1	3	2	1	3	4	1	3	2	2	3
2021-03-23 19:57:31	2021-03-23 19:59:48	1	1	1	5	5					1	3	2	1	3	2	2	3
2021-03-23 19:57:31	2021-03-23 19:59:12	1					1	1	3	3	1	3	4	1	4	1	2	3
2021-03-23 19:57:25	2021-03-23 19:58:50	1					1	1	5	4	1	3	3	1	3	2	2	3
2021-03-23 19:57:22	2021-03-23 19:58:20	1	1	1	4	2					1	3	3	1	3	2	2	3
2021-03-23 18:06:11	2021-03-23 18:06:52	1					1	1	3	3	1	3	3	1	3	2	2	3
2021-03-23 18:04:53	2021-03-23 18:05:43	1	1	1	4	4					1	3	3	1	3	2	2	3
2021-03-23 18:04:30	2021-03-23 18:05:25	1					1	1	2	2	1	4	4	1	4	2	2	3
2021-03-23 18:02:08	2021-03-23 18:05:16	1	1	1	5	3					1	3	3	1	3	2	2	3
2021-03-23 18:01:55	2021-03-23 18:05:11	1					1	1	2	3	1	4	4	1	4	2	2	3
2021-03-23 18:02:08	2021-03-23 18:05:10	1	1	1	5	5					1	2	2	1	3	2	2	3
2021-03-23 18:02:00	2021-03-23 18:05:05	1	1	1	4	4					1	3	3	1	3	2	2	3
2021-03-23 18:02:04	2021-03-23 18:04:25	1	1	1	5	5					1	3	3	1	3	2	2	3
2021-03-23 18:02:10	2021-03-23 18:04:23	1					1	1	3	3	1	4	3	1	3	1	2	3
2021-03-23 18:02:10	2021-03-23 18:03:57	1	1	1	4	4					1	3	2	1	3	2	2	3
2021-03-23 18:01:52	2021-03-23 18:03:43	1	1	1	4	3					1	3	3	1	3	2	2	3
2021-03-23 18:02:21	2021-03-23 18:03:42	1	1	1	5	5					1	4	3	1	4	1	2	3
2021-03-23 18:02:12	2021-03-23 18:03:37	1					1	1	3	2	1	4	4	1	4	2	2	3
2021-03-23 18:02:04	2021-03-23 18:03:24	1					1	1	3	3	1	3	3	1	3	2	2	3
2021-03-23 18:02:08	2021-03-23 18:03:12	1					1	1	3	3	1	2	2	1	3	2	1	3
2021-03-18 18:20:43	2021-03-18 18:22:51	1					1	1	2	2	1	3	3	1	3	2	2	3
2021-03-18 18:19:12	2021-03-18 18:22:29	1					1	1	3	3	1	3	3	1	3	2	2	3
2021-03-18 18:20:32	2021-03-18 18:21:58	1	1	1	2	5					1	2	2	1	2	2	2	3
2021-03-18 18:19:20	2021-03-18 18:20:42	1					1	1	2	2	1	3	3	1	3	2	2	3
2021-03-18 18:18:27	2021-03-18 18:20:14	1					1	1	4	3	1	3	3	1	3	2	2	3
2021-03-18 18:18:29	2021-03-18 18:20:03	1	1	1	5	5					1	3	3	1	2	2	2	3
2021-01-28 16:30:46	2021-01-28 16:33:04	1					1	1	4	3	1	3	3	1	4	2	1	3
2021-01-28 16:01:41	2021-01-28 16:03:59	1	1	1	4	4					1	3	3	1	4	2	2	3
2021-01-28 15:47:44	2021-01-28 15:49:35	1					1	1	1	1	1	3	4	1	3	2	2	3
2021-01-28 15:40:58	2021-01-28 15:43:43	1	1	1	5	5					1	3	2	1	2	2	2	3
2021-01-28 15:16:34	2021-01-28 15:17:24	1					1	1	5	5	1	5	5	1	3	2	1	3
2021-01-28 14:46:12	2021-01-28 14:47:14	1					1	1	3	3	1	3	3	1	3	2	2	3
2021-01-28 14:29:55	2021-01-28 14:46:40	1					1	1	3	1	1	3	3	1	4	2	2	3
2021-01-28 14:40:19	2021-01-28 14:42:08	1	1	1	4	4					1	3	3	1	3	2	2	3
2021-01-28 14:38:23	2021-01-28 14:40:30	1					1	1	2	2	1	2	2	1	2	2	2	3
2021-01-28 14:37:45	2021-01-28 14:39:46	1	1	1	5	4					1	5	4	1	4	2	2	3
2021-01-28 14:36:02	2021-01-28 14:37:11	1					1	1	2	3	1	4	4	1	4	1	1	3
2021-01-28 14:35:28	2021-01-28 14:37:08	1	1	1	5	5					1	3	3	1	3	2	2	3
2021-01-28 14:34:24	2021-01-28 14:36:24	1					1	1	2	2	1	3	3	1	3	1	2	3
2021-01-28 14:31:34	2021-01-28 14:35:19	1	1	1	5	5					1	3	3	1	3	2	2	3
2021-01-28 14:32:11	2021-01-28 14:33:34	1	1	1	3	4					1	3	3	1	3	1	2	3
2021-01-28 14:30:10	2021-01-28 14:33:30	1	1	1	5	5					1	2	2	1	1	1	2	3
2021-01-28 14:30:44	2021-01-28 14:33:14	1					1	1	4	3	1	3	3	1	3	2	2	3
2021-01-28 14:29:39	2021-01-28 14:31:50	1					1	1	3	1	1	4	3	1	4	2	2	3
2021-01-28 14:29:48	2021-01-28 14:31:44	1	1	1	4	4					1	3	3	1	3	2	1	3
2021-01-28 14:29:43	2021-01-28 14:31:26	1					1	1	4	3	1	4	4	1	4	2	1	3
2021-01-28 14:29:31	2021-01-28 14:31:27	1	1	1	5	5					1	3	3	1	3	2	2	3
2021-01-28 14:29:42	2021-01-28 14:31:03	1	1	1	5	5					1	3	3	1	3	2	2	3
2021-01-28 14:29:36	2021-01-28 14:31:00	1	1	1	4	5					1	3	3	1	3	2	2	3
2021-01-28 14:29:37	2021-01-28 14:30:49	1					1	1	3	3	1	3	3	1	3	2	2	3
2021-03-23 20:03:06	2021-03-23 20:03:46	1	1	1	3	3					1	3	3	1	3	1	1	3
2021-03-23 20:02:19	2021-03-23 20:03:13	1	1	1	5	5					1	3	3	1	3	2	2	3
2021-03-23 20:01:47	2021-03-23 20:02:50	1	1	1	5	5					1	2	2	1	3	2	2	3
2021-03-23 20:01:47	2021-03-23 20:02:53	1					1	1	2	2	1	2	2	1	2	2	2	3
2021-03-23 20:01:30	2021-03-23 20:02:35	1	1	1	4	3					1	3	3	1	4	1	2	3
2021-03-23 20:01:10	2021-03-23 20:02:14	1					1	1	3	3	1	3	3	1	3	2	2	3
2021-03-23 20:00:24	2021-03-23 20:01:02	1					1	1	3	3	1	3	3	1	3	2	2	3
2021-03-23 19:59:34	2021-03-23 20:00:20	1					1	1	3	3	1	4	3	1	3	1	2	3
2021-03-23 19:59:45	2021-03-23 20:00:18	1					1	1	4	2	1	4	4	1	4	2	2	3
2021-03-23 18:08:13	2021-03-23 18:09:37	1					1	1	3	3	1	4	4	1	4	2	2	3
2021-03-23 18:07:38	2021-03-23 18:09:07	1					1	1	2	3	1	4	4	1	4	2	2	3
2021-03-23 18:06:42	2021-03-23 18:08:46	1					1	1	1	1	1	5	5	1	5	2	2	3
2021-03-23 18:07:18	2021-03-23 18:08:04	1	1	1	3	3					1	3	3	1	3	2	2	3
2021-03-23 18:07:03	2021-03-23 18:07:32	1	1	1	4	4					1	3	3	1	3	2	2	3
2021-03-23 18:05:27	2021-03-23 18:07:05	1					1	1	2	3	1	3	3	1	3	2	2	3
2021-03-23 18:06:24	2021-03-23 18:07:01	1	1	1	4	4					1	2	2	1	2	2	2	3
2021-03-23 18:04:58	2021-03-23 18:06:27	1	1	1	4	4					1	3	3	1	3	2	2	3
2021-03-23 18:05:13	2021-03-23 18:06:16	1	1	1	5	5					1	3	3	1	3	1	2	3
2021-03-23 18:05:28	2021-03-23 18:06:12	1	1	1	4	4					1	3	2	1	3	2	2	3
2021-03-23 18:05:16	2021-03-23 18:06:04	1					1	1	4	3	1	4	4	1	4	2	2	3
2021-03-23 18:04:01	2021-03-23 18:05:04	1					1	1	4	3	1	3	3	1	3	2	2	3
2021-03-23 18:02:36	2021-03-23 18:03:44	1	1	1	3	4					1	3	3	1	3	2	2	3
2021-03-23 18:02:42	2021-03-23 18:03:39	1	1	1	3	3					1	3	3	1	3	2	2	3
2021-01-29 11:15:20	2021-01-29 11:15:56	1	1	1	5	5					1	2	1	1	1	2	2	5
2021-01-29 11:00:34	2021-01-29 11:01:05	1					1	1	1	1	1	5	5	1	4	2	2	5
2021-01-28 20:38:57	2021-01-28 20:43:25	1	1	1	1	5					1	3	3	1	4	2	2	5
2021-01-28 19:50:32	2021-01-28 19:56:48	1	1	1	5	5					1	5	5	1	5	2	2	5
2021-01-28 19:16:42	2021-01-28 19:19:28	1					1	1	3	3	1	3	3	1	3	1	2	5
2021-01-28 18:43:13	2021-01-28 18:44:26	1					1	1	3	3	1	2	3	1	2	2	2	5
2021-01-28 18:37:08	2021-01-28 18:41:08	1	1	1	5	5					1	2	2	1	3	2	2	3
2021-01-28 18:24:48	2021-01-28 18:26:48	1	1	1	3	3					1	3	3	1	4	1	2	5
2021-01-28 18:15:13	2021-01-28 18:17:25	1	1	1	4	4					1	4	4	1	4	2	2	6
2021-01-28 17:58:00	2021-01-28 18:01:33	1	1	1	4	4					1	4	4	1	4	2	2	5
2021-01-28 17:54:33	2021-01-28 17:57:06	1					1	1	4	3	1	3	3	1	3	2	2	5
2021-01-28 17:52:06	2021-01-28 17:54:47	1					1	1	2	2	1	4	4	1	4	2	2	5
2021-01-28 17:39:04	2021-01-28 17:40:04	1	1	1	2	5					1	2	2	1	2	1	1	3
2021-01-28 17:34:41	2021-01-28 17:36:26	1	1	1	5	5					1	4	4	1	3	2	2	5
2021-01-28 17:33:11	2021-01-28 17:34:55	1					1	1	3	3	1	3	3	1	3	2	2	3
2021-01-28 17:29:53	2021-01-28 17:31:24	1	1	1	4	5					1	3	3	1	3	2	1	3
2021-01-28 17:24:08	2021-01-28 17:25:53	1					1	1	2	2	1	4	4	1	4	1	2	5
2021-01-28 17:22:17	2021-01-28 17:23:42	1	1	1	1	1					1	5	5	1	3	1	1	3
2021-01-28 17:23:01	2021-01-28 17:23:41	1	1	1	5	5					1	1	1	1	1	1	1	1
2021-01-28 17:20:41	2021-01-28 17:22:32	1	1	1	5	5					1	2	2	1	1	2	2	3
2021-01-28 17:14:27	2021-01-28 17:14:56	1					1	1	4	4	1	3	4	1	4	2	2	6
2021-01-28 17:05:31	2021-01-28 17:07:21	1					1	1	1	1	1	4	4	1	3	2	2	4
2021-01-28 17:05:12	2021-01-28 17:06:10	1	1	1	5	4					1	4	4	1	3	2	2	5
2021-01-28 17:02:33	2021-01-28 17:05:39	1	1	1	2	4					1	2	2	1	2	2	2	3
2021-01-28 16:58:16	2021-01-28 16:59:35	1	1	1	4	4					1	2	2	1	3	1	2	7
2021-01-28 16:54:41	2021-01-28 16:56:38	1					1	1	4	2	1	3	3	1	3	2	1	3
2021-01-28 16:49:40	2021-01-28 16:51:23	1	1	1	4	4					1	4	4	1	3	2	2	5
2021-01-28 16:45:55	2021-01-28 16:48:06	1	1	1	5	5					1	4	3	1	3	2	2	5
2021-01-28 16:45:27	2021-01-28 16:46:40	1	1	1	2	2					1	3	3	1	3	2	2	5
2021-01-28 16:44:41	2021-01-28 16:45:56	1	1	1	2	2					1	2	2	1	2	2	2	5
2021-01-28 16:40:25	2021-01-28 16:43:12	1					1	1	1	1	1	3	3	1	3	2	2	5
2021-01-28 16:26:12	2021-01-28 16:27:58	1	1	1	5	5					1	3	3	1	3	2	2	5
2021-01-28 16:14:01	2021-01-28 16:15:34	1	1	1	5	5					1	3	3	1	3	2	2	5
2021-01-28 16:00:36	2021-01-28 16:03:30	1					1	1	2	2	1	3	3	1	3	2	2	5
2021-01-28 15:51:16	2021-01-28 15:54:09	1	1	1	5	5					1	3	2	1	2	2	2	5
2021-01-28 15:38:06	2021-01-28 15:39:31	1					1	1	1	1	1	1	1	1	1	1	2	5
2021-01-28 15:36:15	2021-01-28 15:37:32	1	1	1	4	5					1	3	3	1	3	1	2	5
2021-01-28 15:23:38	2021-01-28 15:25:24	1					1	1	2	2	1	3	3	1	3	2	2	5
2021-01-28 15:19:56	2021-01-28 15:22:04	1					1	1	4	4	1	3	3	1	3	2	2	5
2021-01-28 15:19:58	2021-01-28 15:21:33	1	1	1	4	4					1	2	2	1	2	2	2	5
2021-01-28 15:14:33	2021-01-28 15:16:16	1	1	1	4	5					1	2	3	1	2	2	2	5
2021-01-28 15:09:50	2021-01-28 15:11:07	1	1	1	5	5					1	2	2	1	2	2	2	4
2021-01-28 15:06:54	2021-01-28 15:08:15	1					1	1	3	3	1	3	3	1	3	1	2	7
2021-01-28 15:04:37	2021-01-28 15:06:27	1					1	1	2	2	1	3	2	1	4	2	2	5
2021-01-28 14:58:33	2021-01-28 15:00:45	1					1	1	3	2	1	4	5	1	4	1	2	5
2021-01-28 14:56:58	2021-01-28 14:58:20	1					1	1	1	1	1	5	5	1	4	2	2	3
2021-01-28 14:56:51	2021-01-28 14:57:38	1					1	1	1	1	1	4	4	1	3	2	1	3
2021-01-28 11:46:36	2021-01-28 11:47:53	1	1	1	5	5					1	1	1	1	1	2	2	5
2021-03-23 20:03:59	2021-03-23 20:04:58	1					1	1	3	3	1	3	3	1	3	2	2	3
2021-03-23 20:02:29	2021-03-23 20:03:30	1	1	1	5	5					1	4	4	1	4	1	2	3
2021-03-23 20:02:02	2021-03-23 20:02:54	1	1	1	3	3					1	3	3	1	3	1	1	3
2021-03-23 20:00:25	2021-03-23 20:02:12	1	1	1	5	5					1	3	3	1	3	2	2	3
2021-03-23 20:00:09	2021-03-23 20:01:38	1					1	1	1	1	1	4	4	1	4	2	2	3
2021-03-23 20:00:14	2021-03-23 20:01:37	1					1	1	4	3	1	4	3	1	4	2	2	3
2021-03-23 19:59:00	2021-03-23 20:00:13	1	1	1	3	5					1	3	3	1	3	2	2	3
2021-03-23 19:58:32	2021-03-23 19:59:37	1					1	1	2	2	1	4	4	1	4	2	2	3
2021-03-23 18:10:31	2021-03-23 18:11:31	1	1	1	5	5					1	2	2	1	2	2	2	3
2021-03-23 18:06:41	2021-03-23 18:08:19	1					1	1	2	1	1	4	4	1	4	2	2	3
2021-03-23 18:05:29	2021-03-23 18:07:54	1					1	1	3	3	1	4	4	1	4	2	2	3
2021-03-23 18:06:33	2021-03-23 18:07:36	1					1	1	2	2	1	4	4	1	4	1	2	3
2021-03-23 18:05:41	2021-03-23 18:07:27	1	1	1	5	5					1	1	1	1	1	2	2	3
2021-03-23 18:05:48	2021-03-23 18:07:06	1	1	1	4	4					1	3	3	1	3	2	2	3
2021-03-23 18:05:34	2021-03-23 18:06:18	1	1	1	2	4					1	2	2	1	2	2	2	3
2021-03-23 18:03:36	2021-03-23 18:05:19	1	1	1	4	3					1	3	3	1	3	2	2	3
2021-03-23 18:04:13	2021-03-23 18:05:08	1	1	1	4	4					1	3	3	1	3	2	2	3
2021-03-23 18:03:48	2021-03-23 18:04:45	1					1	1	3	3	1	3	3	1	3	2	2	3
2021-01-29 14:37:10	2021-01-29 14:38:41	1	1	1	3	5					1	3	3	1	3	2	2	2
2021-01-29 12:40:05	2021-01-29 12:41:14	1	1	1	4	4					1	3	3	1	3	1	1	2
2021-01-28 17:49:01	2021-01-28 17:50:18	1					1	1	3	3	1	3	3	1	2	2	1	2
2021-01-28 16:08:24	2021-01-28 16:10:22	1	1	1	4	4					1	2	2	1	3	1	2	2
2021-01-28 15:50:37	2021-01-28 15:53:15	1					1	1	1	1	1	2	2	1	2	1	1	2
2021-01-28 15:17:10	2021-01-28 15:18:59	1					1	1	3	3	1	3	3	1	4	1	1	2
2021-01-28 15:09:04	2021-01-28 15:10:36	1	1	1	4	4					1	2	2	1	3	2	1	2
2021-01-28 15:00:01	2021-01-28 15:09:55	1	1	1	5	5					1	3	3	1	3	1	1	2
2021-01-28 14:59:42	2021-01-28 15:06:09	1					1	1	2	2	1	4	4	1	4	2	1	2
2021-01-28 14:57:00	2021-01-28 14:59:48	1	1	1	5	5					1	3	3	1	3	2	1	2
2021-01-28 14:48:50	2021-01-28 14:51:19	1					1	1	1	1	1	1	3	1	3	2	1	2
2021-01-28 14:43:28	2021-01-28 14:50:02	1	1	1	1	2					1	3	3	1	3	2	1	2
2021-01-28 14:44:49	2021-01-28 14:49:37	1	1	1	5	5					1	3	3	1	2	1	1	2
2021-01-28 14:41:10	2021-01-28 14:42:43	1	1	1	4	4					1	2	2	1	2	2	2	2
2021-01-28 14:27:16	2021-01-28 14:30:30	1					1	1	3	3	1	4	4	1	3	2	2	2
2021-01-28 14:27:09	2021-01-28 14:30:20	1	1	1	2	5					1	3	3	1	3	2	2	2
2021-01-28 14:27:22	2021-01-28 14:29:27	1	1	1	2	5					1	3	2	1	3	2	1	2
2021-01-28 14:26:29	2021-01-28 14:29:00	1					1	1	3	2	1	3	3	1	3	2	1	2
2021-01-28 14:26:25	2021-01-28 14:28:50	1	1	1	4	5					1	3	3	1	3	2	1	2
2021-01-28 14:26:24	2021-01-28 14:28:41	1	1	1	3	3					1	3	3	1	2	2	1	2
2021-01-28 14:26:28	2021-01-28 14:28:38	1					1	1	3	3	1	3	3	1	3	2	1	2
2021-01-28 14:26:11	2021-01-28 14:28:33	1					1	1	2	2	1	3	3	1	3	2	1	2
2021-01-28 14:26:19	2021-01-28 14:28:25	1					1	1	4	4	1	2	2	1	2	2	1	2
2021-01-28 14:26:11	2021-01-28 14:28:13	1					1	1	3	3	1	4	4	1	4	2	1	2
2021-03-23 20:04:00	2021-03-23 20:04:53						1	1	3	3	1	3	3	1	3	1	1	3
2021-03-23 20:02:57	2021-03-23 20:04:47		1	1	5	5					1	2	2	1	3	2	2	3
2021-03-23 20:03:03	2021-03-23 20:04:51						1	1	4	3	1	4	4	1	4	2	2	3
2021-03-23 20:03:19	2021-03-23 20:04:36		1	1	5	5					1	3	3	1	3	2	2	3
2021-03-23 20:02:43	2021-03-23 20:04:28						1	1	4	3	1	3	3	1	4	1	2	3
2021-03-23 20:02:22	2021-03-23 20:03:49		1	1	4	4					1	3	3	1	4	2	2	3
2021-03-23 20:00:27	2021-03-23 20:02:22		1	1	4	5					1	2	2	1	2	1	2	3
2021-03-23 20:01:11	2021-03-23 20:02:12						1	1	3	3	1	3	3	1	3	2	2	3
2021-03-23 20:00:26	2021-03-23 20:01:25						1	1	4	2	1	4	4	1	4	2	2	3
2021-03-23 18:09:48	2021-03-23 18:12:00						1	1	3	3	1	4	4	1	4	2	2	3
2021-03-23 18:09:16	2021-03-23 18:11:21		1	1	5	5					1	2	2	1	2	2	2	3
2021-03-23 18:08:55	2021-03-23 18:10:25						1	1	1	1	1	5	5	1	5	2	2	3
2021-03-23 18:08:26	2021-03-23 18:10:15						1	1	2	2	1	4	4	1	4	2	2	3
2021-03-23 18:07:59	2021-03-23 18:09:50		1	1	4	4					1	3	3	1	2	2	2	3
2021-03-23 18:07:13	2021-03-23 18:09:46		1	1	3	3					1	3	3	1	3	2	2	3
2021-03-23 18:08:13	2021-03-23 18:09:41		1	1	3	3					1	3	3	1	3	2	2	3
2021-03-23 18:08:00	2021-03-23 18:09:36		1	1	3	3					1	3	3	1	3	2	2	3
2021-03-23 18:07:44	2021-03-23 18:09:07						1	1	2	2	1	4	4	1	4	1	2	3
2021-03-23 18:07:04	2021-03-23 18:08:28		1	1	4	4					1	2	2	1	2	2	2	3
2021-03-23 18:07:24	2021-03-23 18:08:18						1	1	3	3	1	3	3	1	3	2	1	3
2021-03-23 18:07:09	2021-03-23 18:08:10						1	1	2	2	1	4	4	1	4	2	2	3
2021-03-23 18:07:09	2021-03-23 18:07:57						1	1	3	3	1	3	3	1	3	2	2	3
2021-01-28 20:11:50	2021-01-28 20:13:56		1	1	5	3					1	3	3	1	3	2	2	3
2021-01-28 19:34:18	2021-01-28 19:39:27						1	1	2	1	1	4	3	1	4	1	2	3
2021-01-28 19:32:18	2021-01-28 19:36:18		1	1	3	5					1	3	2	1	2	2	2	3
2021-01-28 17:39:20	2021-01-28 17:41:27						1	1	1	2	1	3	3	1	3	2	1	3
2021-01-28 16:20:48	2021-01-28 16:24:42		1	1	5	5					1	3	2	1	3	2	1	3
2021-01-28 15:32:45	2021-01-28 15:43:01						1	1	3	1	1	3	3	1	3	2	2	3
2021-01-28 15:35:37	2021-01-28 15:37:18		1	1	4	4					1	2	2	1	2	2	2	3
2021-01-28 15:18:29	2021-01-28 15:20:12		1	1	4	4					1	3	3	1	3	2	1	3
2021-01-28 15:13:27	2021-01-28 15:16:57						1	1	2	2	1	4	4	1	4	1	2	3
2021-01-28 15:06:03	2021-01-28 15:09:29		1	1	4	5					1	2	3	1	2	1	2	3
2021-01-28 14:34:27	2021-01-28 14:53:09						1	1	4	4	1	3	3	1	4	2	2	3
2021-01-28 14:49:50	2021-01-28 14:51:56						1	1	1	5	1	3	3	1	3	2	2	3
2021-01-28 14:48:28	2021-01-28 14:50:02		1	1	4	5					1	3	3	1	3	2	2	3
2021-01-28 14:40:27	2021-01-28 14:45:33		1	1	5	5					1	3	3	1	3	1	2	3
2021-01-28 14:39:37	2021-01-28 14:42:18						1	1	3	3	1	4	4	1	4	1	2	3
2021-01-28 14:36:44	2021-01-28 14:40:40						1	1	1	1	1	4	4	1	4	1	2	3
2021-01-28 14:34:49	2021-01-28 14:37:47						1	1	4	4	1	3	3	1	3	2	2	3
2021-01-28 14:35:04	2021-01-28 14:37:48		1	1	4	5					1	2	2	1	2	2	2	3
2021-01-28 14:30:59	2021-01-28 14:36:07		1	1	3	5					1	1	1	1	1	2	2	3
2021-01-28 14:32:30	2021-01-28 14:35:14		1	1	3	5					1	4	3	1	4	2	2	3
2021-01-28 14:29:20	2021-01-28 14:35:09						1	1	2	2	1	4	4	1	4	2	2	3
2021-01-28 14:32:19	2021-01-28 14:34:31						1	1	1	1	1	3	2	1	4	2	1	3
2021-01-28 14:30:28	2021-01-28 14:33:25						1	1	2	1	1	1	1	1	2	2	1	3
2021-01-28 14:30:07	2021-01-28 14:32:10		1	1	1	5					1	2	3	1	2	2	2	3
2021-01-28 14:29:44	2021-01-28 14:32:05						1	1	2	2	1	4	4	1	4	1	2	3
2021-01-28 14:29:11	2021-01-28 14:32:03						1	1	1	1	1	4	4	1	4	2	2	3
2021-01-28 14:29:32	2021-01-28 14:31:54		1	1	3	4					1	3	3	1	4	1	1	3
2021-01-28 14:29:10	2021-01-28 14:31:38						1	1	4	4	1	4	4	1	3	2	1	3
2021-01-28 14:28:37	2021-01-28 14:30:24						1	1	2	2	1	3	3	1	3	2	2	3
